# Supplementary material for: Radical Scavenging and Cellular Antioxidant Activity of the Cocoa Shell Phenolic Compounds after Simulated Digestion
Source: Antioxidants (Basel). 2023 Apr 26;12(5):1007. doi: 10.3390/antiox12051007 (PMC10215648; doi:10.3390/antiox12051007)
Supplement: Supplementary file 1 [file antioxidants-12-01007-s001.zip]

Archive with 1 entries (1 files):
- antioxidants-2340552-supplementary.pdf
